# Supplementary material for: Serotonin Transporter Genetic Variation and Antidepressant Response and Tolerability: A Systematic Review and Meta-Analysis
Source: J Pers Med. 2021 Dec 9;11(12):1334. doi: 10.3390/jpm11121334 (PMC8707702; doi:10.3390/jpm11121334)
Supplement: Supplementary file 1 [file jpm-11-01334-s001.zip]

Archive with 1 entries (1 files):
- jpm-1424887-SI.pdf
